# Supplementary material for: Apoplastic recognition of multiple candidate effectors from the wheat pathogen Zymoseptoria tritici in the nonhost plant Nicotiana benthamiana
Source: New Phytol. 2016 Oct 3;213(1):338–50. doi: 10.1111/nph.14215 (PMC5132004; doi:10.1111/nph.14215)
Supplement: Supplementary file 2 — Table S1 List of 63 Z. tritici candidate effectors cloned and expressed in N. benthamiana [file NPH-213-338-s002.xlsx]

## Sheet: Table S1
JGI Protein	Zt code	Code	JGI gene	vs PDB	vs Day1	vs Day4	vs Day9	vs Day14	vs Day21	Expression profile	Mean FPKM	% cys (JGI)	Mature length (JGI)	Length (JGI)	Gene Model cloned (JGI, RRes or amended RRes)1	N. benthamiana phenotype	Amended RRes gene model cDNA sequences2
Mycgr3G102792	Zt13	102792	estExt_fgenesh1_kg.C_chr_10879	1	5.20255	6.43165	10.0683	7.99173	3.58336		1162.78	8.42	95	114	JGI	cell death
Mycgr3G102996		102996	estExt_fgenesh1_kg.C_chr_11096	1	2.34158	2.71778	1	1	2.81057		52.5761	5.71	140	163	JGI	no cell death
Mycgr3G103555		103555	estExt_fgenesh1_kg.C_chr_30040	1	1	1	5.17318	4.25804	1		351.647	15.69	51	71	JGI	no cell death
Mycgr3G103650		103650	estExt_fgenesh1_kg.C_chr_30151	1	2.88368	3.7377	5.78908	3.79474	2.1204		40.1173	0	66	87	ZtRRes_03154	no cell death
Mycgr3G103900		103900	estExt_fgenesh1_kg.C_chr_30416	2.93112	1	1	4.51272	1	-4.3286		959.423	7.27	110	129	JGI	no cell death
Mycgr3G104000		104000	estExt_fgenesh1_kg.C_chr_40023	1	1	1	1	1	-3.34529		400.493	3.68	163	180	JGI	no cell death
Mycgr3G104383		104383	estExt_fgenesh1_kg.C_chr_50059	1	1	1	3.58325	1	-2.65782		572.799	10.91	55	74	JGI	no cell death
Mycgr3G104404		104404	estExt_fgenesh1_kg.C_chr_50082	3.10386	2.23284	2.2256	5.11468	3.11308	-4.5171		944.573	2.5	160	179	JGI	no cell death
Mycgr3G104444		104444	estExt_fgenesh1_kg.C_chr_50122	1	5.26673	8.77967	11.4141	8.03881	2.50491		1895.96	17.24	58	79	JGI	no cell death
Mycgr3G104697	Zt4	104697	estExt_fgenesh1_kg.C_chr_50387	5.8587	3.72196	5.08744	4.42814	5.44544	4.80233		2716.91	3.08	130	149	JGI	cell death
Mycgr3G104794		104794	estExt_fgenesh1_kg.C_chr_60114	4.18462	4.30472	2.98257	4.84568	5.06067	1		1106.83	2.92	137	157	JGI	no cell death
Mycgr3G105826		105826	estExt_fgenesh1_kg.C_chr_100007	3.25904	4.61061	3.29174	4.44508	3.00763	1		88.3406	10.26	78	98	JGI	no cell death
Mycgr3G105867		105867	estExt_fgenesh1_kg.C_chr_100048	2.36004	1	1	2.81206	1	-2.40866		379.443	6.32	95	116	JGI	no cell death
Mycgr3G105896		105896	estExt_fgenesh1_kg.C_chr_100081	2.80551	3.11069	2.52584	5.92895	4.78761	4.17593		80.2534	1.16	172	192	JGI	no cell death
Mycgr3G106127		106127	estExt_fgenesh1_kg.C_chr_110112	#N/A	#N/A	#N/A	#N/A	#N/A	#N/A		#N/A	#N/A	79	97	JGI	no cell death
Mycgr3G106436		106436	estExt_fgenesh1_kg.C_chr_130001	1	4.34894	9.32609	10.3321	5.5903	1		106.111	13.79	58	83	JGI	no cell death
Mycgr3G107286	Zt14	107286	estExt_fgenesh1_pg.C_chr_10907	2.00931	7.33011	6.2018	10.4701	8.92852	1		624.596	6.38	94	116	JGI	cell death
Mycgr3G107904		107904	estExt_fgenesh1_pg.C_chr_20189	1	1	1	2.21634	1	1		83.9082	4.03	149	170	JGI	no cell death
Mycgr3G108774	Zt5	108774	estExt_fgenesh1_pg.C_chr_30668	1	1	1	3.33544	1	1		34.657	2.12	283	303	JGI	cell death
Mycgr3G110052		110052	estExt_fgenesh1_pg.C_chr_70031	1	1	1	4.34219	1	1		16.902	1.29	155	179	JGI	no cell death
Mycgr3G111027	Zt15	111027	estExt_fgenesh1_pg.C_chr_100208	1	2.93634	2.9759	4.81791	1	1		8.69338	3.03	132	151	JGI	cell death
Mycgr3G111505	Zt10	111505	estExt_fgenesh1_pg.C_chr_120224	6.54301	2.65899	4.7945	1	1	1		95.4818	2.03	176	197	JGI	cell death
Mycgr3G111760		111760	estExt_fgenesh1_pg.C_chr_160061	1	1	2.51269	4.91117	2.21004	1		40.9529	2.66	414	435	amended ZtRRes_10090	no cell death	ATGGTGCGGTCTACCATGGCCACTGCGCTTACATTGCTCTCGAGCCTCTCGATTGCTTGGGCGTTTACAAACTGCTGGTGCGATTTCAGCGACCGCCGTCATGATATCCAGGCACGGGCCGGAGCGACCAAGAATGCTTGCGGCCGAGCCGTAGCTGCCGATCCAGTCCGTTGGCAGACAAACTATCTGCCAGGCGACACATACTGCTACTACACCTACGACGAACTCCCCGCCGGACCCGGCTACGATGCATTCCACGATTCGTGTGTCGCGGGTACAGAGTACAAACACAACGTCTGGTGCGACGTCTTTGATAACTAG
Mycgr3G30802		30802	gw1.4.1645.1	1	6.32558	7.13674	7.78033	7.31625	1		74.4812	2.58	155	171	JGI	no cell death
Mycgr3G34332		34332	e_gw1.1.3054.1	2.48644	5.11357	5.3552	4.22934	2.38514	3.99157		18.7474	0.57	350	369	JGI	no cell death
Mycgr3G51381	Zt3	51381	e_gw1.13.636.1	1	1	3.54587	5.04286	1	4.51373		9.01372	0.92	327	342	JGI	chlorosis
Mycgr3G67799		67799	estExt_Genewise1Plus.C_chr_20248	1	6.21075	6.4545	8.56444	5.57841	1		497.151	2.8	250	272	JGI	no cell death
Mycgr3G70022		70022	estExt_Genewise1Plus.C_chr_31286	2.14039	1	1	3.01318	3.8175	1		72.2685	1.26	159	177	JGI	no cell death
Mycgr3G71681		71681	estExt_Genewise1Plus.C_chr_50014	1	4.09162	3.90131	5.43942	4.55077	2.32359		33.2494	1.03	389	409	JGI	no cell death
Mycgr3G79286		79286	fgenesh1_kg.C_chr_2000125	1	3.3887	2.75026	4.87453	3.07397	1		162.783	13.95	43	63	ZtRRes_02052	no cell death
Mycgr3G82936		82936	fgenesh1_kg.C_chr_12000213	1	3.06994	2.02704	3.51149	1	1		188.328	2.22	135	154	ZtRRes_09370	no cell death
Mycgr3G88698		88698	fgenesh1_pg.C_chr_1000115	1	5.72682	5.82444	7.28053	4.14831	1		193.64	5.84	137	159	JGI	no cell death
Mycgr3G89705	Zt7	89705	fgenesh1_pg.C_chr_1001122	1	1	1	5.67551	5.96838	3.13639		71.7244	3.57	112	133	JGI	cell death
Mycgr3G89734		89734	fgenesh1_pg.C_chr_1001151	1	2.99064	3.86482	1	1	1		14.4717	0	192	210	JGI	no cell death
Mycgr3G90017	Zt12	90017	fgenesh1_pg.C_chr_1001434	1	8.15245	8.78182	8.12264	6.0148	4.45991		67.2652	0	139	159	amended ZtRRes_01470	cell death	ATGCGTGCCTCCACCATCTTCGCCCTCATCGGCTCGGCCATCATGGTCTCTGGCGCCGCCATCCCCGTCGAGCAGAAGCGTGACGCCGTCGCCTACGCCGTCCCTAGCGAGCAAATGGACCAGTTGACCAAGATTCTCGGAAGCATCGTCGGCAACGGCAACGGCAACAAGGACAACGGCATTGGTAACGGAAACAAGGACAATGGCAATGGAAACGGCTCTGGCAACAAAGATAACGGCAATGGTAATGCGATTGGCAACCCAGGAAGCGGTAACAAGGATAACGGCAACGGCAACTCCATTGGCAACGGCTTTGGAAAGGGTGCCGGTGCTGGCGCTGGCAGCGGTAACGGAAACGGAAACCAGGCTGGCAATGGCAACACCTTCGGCAACGGCAAC…
Mycgr3G90776		90776	fgenesh1_pg.C_chr_2000466	5.17747	4.85684	5.48588	9.63427	9.17201	5.65507		335.81	0	221	242	JGI	no cell death
Mycgr3G91285		91285	fgenesh1_pg.C_chr_2000975	#N/A	#N/A	#N/A	#N/A	#N/A	#N/A		1.26415	#N/A	#N/A	130	JGI	no cell death
Mycgr3G91409	Zt9	91409	fgenesh1_pg.C_chr_3000119	1	6.98655	9.82623	10.8326	6.86994	1		84.3197	5.45	110	130	ZtRRes_02979	cell death
Mycgr3G91662		91662	fgenesh1_pg.C_chr_3000372	1	1	11.2221	13.5727	7.37033	1		279.073	6.67	105	126	amended ZtRRes_03265	no cell death	ATGCAGCTCTCTCAACTCCTCATCATCGCCTCCCTCTTCTTCGACGCCAGCCTCGCCTGCGGCGGATTCAATGTCTGCGGCTGCTTCGACGAGCACAACCACATGATGTGCACCGAGGACCTTCCGTCTCCCTTGGAGGAGACTGATTGCAACGATTGGTGCGGCAGTAAAGTCTGTCTTGGGGACGGCGGCAGGTCCGGGCCGTGTCGTGTGCCCATCGGAAAATGCATCAAACCCTACGGCAAACCGGGGAATTGTTACGACAAATACAAGAATGACCCTATCAAGTCTCTCATCTTCGGCTGCGATCCAGATGGTTACTGCTGA
Mycgr3G91702		91702	fgenesh1_pg.C_chr_3000412	1	1	1	2.51791	6.29088	1		15.2142	1.12	179	198	JGI	no cell death
Mycgr3G91885		91885	fgenesh1_pg.C_chr_3000595	1	1	1	2.81262	2.00047	1		9.70914	4.15	217	233	JGI	no cell death
Mycgr3G92097		92097	fgenesh1_pg.C_chr_3000807	1	1	3.24394	6.73001	4.19395	1		36.2001	2.05	342	363	JGI	no cell death
Mycgr3G92792		92792	fgenesh1_pg.C_chr_4000572	1	1	1	2.64085	1	1		6.06631	0	395	420	JGI	no cell death
Mycgr3G93075		93075	fgenesh1_pg.C_chr_5000149	1	5.63374	6.40171	8.17524	3.97026	1		469.255	5.78	173	193	JGI	no cell death
Mycgr3G93371	Zt8	93371	fgenesh1_pg.C_chr_5000445	1	1	1	5.33586	3.55027	2.24616		15.0151	1.62	247	267	JGI	cell death
Mycgr3G94107		94107	fgenesh1_pg.C_chr_6000507	1	1	1	2.77374	1	1		25.3221	6.59	91	109	JGI	no cell death
Mycgr3G94290		94290	fgenesh1_pg.C_chr_7000093	1	1	6.02449	8.21757	4.61196	1		15.932	3.61	166	184	ZtRRes_06133	no cell death
Mycgr3G94383		94383	fgenesh1_pg.C_chr_7000186	1	1	1	4.8969	2.19817	1		58.3426	8.79	91	112	JGI	no cell death
Mycgr3G94526		94526	fgenesh1_pg.C_chr_7000329	-3.0121	1	2.55505	5.15562	3.78409	2.43185		344.637	0	156	174	JGI	no cell death
Mycgr3G95416		95416	fgenesh1_pg.C_chr_8000551	1	2.98531	1	3.84777	1	-2.10774		171.829	2.59	116	135	amended ZtRRes_07386	no cell death	ATGCCAACTTTGTACAAAAAAGCAGGCTTAATGCCTTCCATCATCACTGCACTCCTCACCCTGGCTCTGCCTCTCACCACCCTTGCCCTCCCTTCCGCCCTGGGCGACGCCTCCAAAGCTCCCACCGTCATCGTCGCAATCGAAGCAACTTGGGACCACTCCGGCACACCTTGCAACCAATCCTACGCCTTCGACTTCAACTACCCACTTAACATCAAAGGCCTCAAGGACGTGCAAGCTCTCTACCTGGAGCACACCAAGGGTCTGAAAGGCAAGGTGGTGTGCAAGCCACACTGGACCGACAAGAAGGGTAACTCGGTGGTGGGACTGTTCTTGACGAAGAAGACGCCTAGCCGGCTGCTGGATATTGCCGGTGGATCGGAGTATCAGAAGGCATCA…
Mycgr3G95478		95478	fgenesh1_pg.C_chr_9000002	1	2.40772	1	6.71835	5.53838	1		52.3916	0	218	236	JGI	no cell death
Mycgr3G95491		95491	fgenesh1_pg.C_chr_9000015	1	1	1	1	2.34786	6.12074		36.8174	9.64	83	100	JGI	no cell death
Mycgr3G95697	Zt1	95697	fgenesh1_pg.C_chr_9000221	1	1	4.61866	7.92602	3.89001	1		42.8875	5.83	103	124	JGI	cell death
Mycgr3G95831		95831	fgenesh1_pg.C_chr_9000355	3.92242	4.03723	1	5.45082	3.36309	1		67.751	2.41	166	183	JGI	no cell death
Mycgr3G96389		96389	fgenesh1_pg.C_chr_10000395	1	2.87657	-1.79769e+308	3.95652	3.62012	1		42.5723	6.74	89	109	JGI	no cell death
Mycgr3G96543		96543	fgenesh1_pg.C_chr_11000106	1	8.64788	10.9433	7.75103	5.08972	4.18127		138.308	6.2	129	143	JGI	no cell death
Mycgr3G96865		96865	fgenesh1_pg.C_chr_11000428	1	1	1	5.67193	4.46284	1		21.3188	5.36	112	131	JGI	no cell death
Mycgr3G96868		96868	fgenesh1_pg.C_chr_11000431	2.38284	1	1	3.6966	3.75392	2.04345		86.8649	2.92	137	156	JGI	no cell death
Mycgr3G96951	Zt11	96951	fgenesh1_pg.C_chr_12000083	3.15326	1	3.34972	7.05181	3.55787	1		24.158	4.88	205	228	amended ZtRRes_09048	cell death	ATGAACATGCAGCTCTTCAACATCGTCGCCGTCGCCGTCATCGGATTCCTCACCCCTACCGTCATGGCCAATTGCAACTACAAGACAATCTGCACGCAGGAGTATTGCGACAAGAAGTTTGGACCGGGCTATGCGCCCTACTGCGTGAACGGAGTCGGGCGAAAGGGCAGTTGCGGATGTGTTTGA
Mycgr3G97262	Zt2	97262	fgenesh1_pg.C_chr_13000022	1	1	1	3.77032	1	1		17.0652	0	131	147	JGI	cell death
Mycgr3G97371		97371	fgenesh1_pg.C_chr_13000131	1	1	1	3.76729	1	-2.1712		147.646	1.93	259	278	JGI	no cell death
Mycgr3G97449		97449	fgenesh1_pg.C_chr_13000209	1	5.48227	5.28547	7.67945	4.56821	-3.55991		568.736	6.98	86	105	JGI	no cell death
Mycgr3G97526		97526	fgenesh1_pg.C_chr_13000286	1	1	6.64606	9.03922	4.58214	1		56.2496	6.67	180	205	JGI	no cell death
			Table S1. List of 63 Z. tritici candidate effectors cloned and agroexpressed in N. benthamiana.
			Columns F-K indicate expression profile of candidate effectors during IPO323 infection of susceptible wheat (cv. Riband) relative in in vitro culture (E) as described in Rudd et al. (2015)
			Zt gene identifier codes for effectors that induced phenotypes in N. benthamiana are listed in column B, and the phenotypes stated in column Q.
			1The gene model prediction used to clone each candidate effector is listed in column P. Models used were the original JGI models, alternate Rothamsted (RRes) models available on EnsemblFungi, or modified RRes models based on sequenced PCR products.
			2Coding sequences of five genes that were further modified from the predicted RRes gene models based on PCR amplification products.
			#N/A (not available)
			References
			Rudd JJ, Kanyuka K, Hassani-Pak K, Derbyshire M, Andongabo A, Devonshire J, Lysenko A, Saqi M, Desai NM, Powers SJ, et al. 2015. Transcriptome and metabolite profiling of the infection cycle of Zymoseptoria tritici on wheat reveals a biphasic interaction with plant immunity involving differential pathogen chromosomal contributions and a variation on the hemibiotrophic lifestyle definition. Plant …
