# Supplementary material for: Apoplastic recognition of multiple candidate effectors from the wheat pathogen Zymoseptoria tritici in the nonhost plant Nicotiana benthamiana
Source: New Phytol. 2016 Oct 3;213(1):338–50. doi: 10.1111/nph.14215 (PMC5132004; doi:10.1111/nph.14215)
Supplement: Supplementary file 3 — Table S2 Standard protein Blast (Blastp) analysis of 14 Z. tritici effectors showing 5 best hits (when available) from NCBI Blast web service on 2nd June 2016 [file NPH-213-338-s003.xlsx]

## Sheet: Table S2
Zt effector	Accession	E-value	Description
Zt1	gi|928921415|ref|WP_053946355.1|;gi|927035029|gb|ALD66603.1|	1.4	DNA (cytosine-5-)-methyltransferase [Spiroplasma cantharicola]
Zt1	gi|737600697|ref|WP_035571363.1|	2.6	DNA methyltransferase [Halonatronum saccharophilum]
Zt1	gi|518948675|ref|WP_020104550.1|	2.8	DNA (cytosine-5-)-methyltransferase [Mycoplasma hyorhinis]
Zt1	gi|504896898|ref|WP_015084000.1|;gi|422035171|gb|AFX74013.1|	2.8	DNA (cytosine-5-)-methyltransferase [Mycoplasma hyorhinis]
Zt1	gi|504101374|ref|WP_014335360.1|;gi|367460357|gb|AEX13880.1|;gi|557878836|gb|AHA40835.1|	2.8	DNA (cytosine-5-)-methyltransferase [Mycoplasma hyorhinis]
Zt2	gi|398395868|ref|XP_003851392.1|;gi|339471272|gb|EGP86368.1|	2.55e-35	hypothetical protein MYCGRDRAFT_104754 [Zymoseptoria tritici IPO323]
Zt3	gi|796705728|gb|KJX97300.1|	0	arabinogalactan endo-1,4-beta-galactosidase A like protein [Zymoseptoria brevis]
Zt3	gi|631381254|ref|XP_007925007.1|;gi|452984626|gb|EME84383.1|	1.33e-151	glycoside hydrolase family 53 protein [Pseudocercospora fijiensis CIRAD86]
Zt3	gi|682357056|gb|KFY46489.1|	2.03e-146	hypothetical protein V494_00447 [Pseudogymnoascus sp. VKM F-4513 (FW-928)]
Zt3	gi|682301943|gb|KFY13545.1|	4.53e-145	hypothetical protein V492_03193 [Pseudogymnoascus sp. VKM F-4246]
Zt3	gi|682439117|gb|KFZ02930.1|	9.24e-144	hypothetical protein V502_11381 [Pseudogymnoascus sp. VKM F-4520 (FW-2644)]
Zt4	gi|796695708|gb|KJX94450.1|	1.44e-85	hypothetical protein TI39_contig4193g00004 [Zymoseptoria brevis]
Zt4	gi|342876563|gb|EGU78168.1|;gi|477508863|gb|ENH62156.1|;gi|587665612|gb|EWY87953.1|;gi|587693949|gb|EWZ40554.1|;gi|587716010|gb|EWZ87347.1|;gi|587743623|gb|EXA41339.1|;gi|590031886|gb|EXK33744.1|;gi|590071938|gb|EXK99462.1|;gi|591409391|gb|EXL44528.1|;gi|591438228|gb|EXL70976.1|;gi|591505050|gb|EXM34353.1|;gi|902727019|gb|KNA98587.1|	1.04e-33	hypothetical protein FOXB_11318 [Fusarium oxysporum Fo5176]
Zt4	gi|591477695|gb|EXM08816.1|	1.16e-33	hypothetical protein FOIG_01867 [Fusarium oxysporum f. sp. cubense tropical race 4 54006]
Zt4	gi|517319631|emb|CCT70444.1|;gi|584129161|gb|EWG38566.1|;gi|829147607|gb|KLP17382.1|	1.66e-33	uncharacterized protein FFUJ_06419 [Fusarium fujikuroi IMI 58289]
Zt4	gi|751354446|gb|KIL92168.1|	3.74e-33	hypothetical protein FAVG1_04575 [Fusarium avenaceum]
Zt5	gi|796696221|gb|KJX94920.1|	0	hypothetical protein TI39_contig4150g00015 [Zymoseptoria brevis]
Zt5	gi|1002215580|gb|KXT10673.1|	2.33e-124	hypothetical protein AC579_4780 [Pseudocercospora musae]
Zt5	gi|631391286|ref|XP_007930023.1|;gi|452979492|gb|EME79254.1|	2.21e-121	hypothetical protein MYCFIDRAFT_100513, partial [Pseudocercospora fijiensis CIRAD86]
Zt5	gi|1027148520|gb|OAG08968.1|	1.16e-101	hypothetical protein CC84DRAFT_1085471 [Paraphaeosphaeria sporulosa]
Zt5	gi|599117444|ref|XP_007386518.1|;gi|390596649|gb|EIN06050.1|	7.03e-77	hypothetical protein PUNSTDRAFT_54339 [Punctularia strigosozonata HHB-11173 SS5]
Zt7	gi|398396882|ref|XP_003851899.1|;gi|339471779|gb|EGP86875.1|	2.91e-09	hypothetical protein MYCGRDRAFT_104794 [Zymoseptoria tritici IPO323]
Zt7	gi|631391342|ref|XP_007930051.1|;gi|452979534|gb|EME79296.1|	0.000215	hypothetical protein MYCFIDRAFT_79602 [Pseudocercospora fijiensis CIRAD86]
Zt7	gi|748540854|gb|KIH91159.1|	0.25	hypothetical protein SPBR_02055 [Sporothrix brasiliensis 5110]
Zt7	gi|550808504|gb|ERT00418.1|	0.27	hypothetical protein HMPREF1624_03789 [Sporothrix schenckii ATCC 58251]
Zt7	gi|737580287|ref|WP_035551589.1|;gi|630780027|gb|KCZ61411.1|	3.8	AMP-dependent synthetase [Hyphomonas atlantica]
Zt8	gi|531855475|gb|EQK97662.1|	4.02e-62	hypothetical protein OCS_06625 [Ophiocordyceps sinensis CO18]
Zt8	gi|915686604|ref|XP_013341490.1|;gi|662535718|gb|KEQ93033.1|	2.32e-56	hypothetical protein AUEXF2481DRAFT_6992 [Aureobasidium subglaciale EXF-2481]
Zt8	gi|530476419|gb|EQB56320.1|	9.03e-54	hypothetical protein CGLO_03672 [Colletotrichum gloeosporioides Cg-14]
Zt8	gi|640915341|gb|KDN60246.1|	1.02e-51	hypothetical protein CSUB01_11550 [Colletotrichum sublineola]
Zt8	gi|972547886|gb|KUJ24497.1|	2.47e-39	hypothetical protein LY89DRAFT_634620 [Phialocephala scopiformis]
Zt9	gi|796706917|gb|KJX98267.1|	7.5e-05	hypothetical protein TI39_contig423g00007 [Zymoseptoria brevis]
Zt9	gi|398391022|ref|XP_003848971.1|;gi|339468847|gb|EGP83947.1|	0.009	hypothetical protein MYCGRDRAFT_96389 [Zymoseptoria tritici IPO323]
Zt9	gi|290972995|ref|XP_002669235.1|;gi|284082780|gb|EFC36491.1|	0.87	predicted protein [Naegleria gruberi]
Zt10	gi|796692438|gb|KJX92807.1|	8.53e-120	hypothetical protein TI39_contig5824g00011 [Zymoseptoria brevis]
Zt10	gi|453083254|gb|EMF11300.1|	3.75e-50	hypothetical protein SEPMUDRAFT_134474 [Sphaerulina musiva SO2202]
Zt10	gi|1025648415|gb|OAA36003.1|	1.24e-35	hypothetical protein BBO_08428 [Cordyceps brongniartii RCEF 3172]
Zt10	gi|1027151941|gb|OAG12387.1|	6e-35	hypothetical protein CC84DRAFT_1075619, partial [Paraphaeosphaeria sporulosa]
Zt10	gi|1025691354|gb|OAA78637.1|	2.09e-34	hypothetical protein LEL_05460 [Cordyceps confragosa RCEF 1005]
Zt11	no hits
Zt12	gi|796705160|gb|KJX96918.1|	1.42e-17	hypothetical protein TI39_contig594g00045 [Zymoseptoria brevis]
Zt13	no hits
Zt14	gi|996653411|gb|KXH68308.1|	3.61e-19	hypothetical protein CSAL01_01772 [Colletotrichum salicis]
Zt14	gi|996607128|gb|KXH44092.1|	6.03e-19	hypothetical protein CSIM01_04396 [Colletotrichum simmondsii]
Zt14	gi|615436853|ref|XP_007590404.1|;gi|588906381|gb|EXF85916.1|	7.02e-19	hypothetical protein CFIO01_05964 [Colletotrichum fioriniae PJ7]
Zt14	gi|996597162|gb|KXH37959.1|	1.09e-17	acetyltransferase [Colletotrichum nymphaeae SA-01]
Zt14	gi|682419524|gb|KFY89319.1|;gi|682471064|gb|KFZ24018.1|	0.000658	hypothetical protein V500_05793 [Pseudogymnoascus sp. VKM F-4518 (FW-2643)]
Zt15	gi|796710679|gb|KJY01618.1|	3.25e-37	hypothetical protein TI39_contig285g00031 [Zymoseptoria brevis]
Zt15	gi|796693980|gb|KJX92994.1|	8.76e-16	hypothetical protein TI39_contig4465g00001 [Zymoseptoria brevis]
Zt15	gi|615402008|ref|XP_007580603.1|;gi|485928142|gb|EOD51931.1|	2.84e-13	putative major allergen alt protein [Neofusicoccum parvum UCRNP2]
Zt15	gi|407929291|gb|EKG22125.1|	1.36e-12	major allergen alt a1 [Macrophomina phaseolina MS6]
Zt15	gi|821057401|gb|KKY13371.1|	1.52e-12	putative major allergen alt a1 [Diplodia seriata]
Table S2. Standard protein BLAST (blastp) analysis of 14 Zt effectors showing best 5 hits (if available) from NCBI BLAST web service on 2nd June 2016.
