# Supplementary material for: Apoplastic recognition of multiple candidate effectors from the wheat pathogen Zymoseptoria tritici in the nonhost plant Nicotiana benthamiana
Source: New Phytol. 2016 Oct 3;213(1):338–50. doi: 10.1111/nph.14215 (PMC5132004; doi:10.1111/nph.14215)
Supplement: Supplementary file 5 — Table S4 Primer sequences used in this study [file NPH-213-338-s005.xlsx]

## Sheet: Table S4
Primer Name	Primer Sequence (5' - 3')	Purpose	Source
Nb Pti5 F	CCTCCAAGTTTGAGCTCGGATAGT	qRT-PCR	Nguyen et al.
Nb Pti5 R	CCAAGAAATTCTCCATGCACTCTGTC	qRT-PCR	Nguyen et al.
Nb Acre31 F	AATTCGGCCATCGTGATCTTGGTC	qRT-PCR	Nguyen et al.
Nb Acre31 R	GAGAAACTGGGATTGCCTGAAGGA	qRT-PCR	Nguyen et al.
Nb Gras2 F	TACCTAGCACCAAGCAGATGCAGA	qRT-PCR	Nguyen et al.
Nb Gras2 R	TCATGAGGCGTTACTCGGAGCATT	qRT-PCR	Nguyen et al.
Nb L23 F	AAGGATGCCGTGAAGAAGATGT	qRT-PCR	Liu et al.
Nb L23 R	GCATCGTAGTCAGGAGTCAACC	qRT-PCR	Liu et al.
Zt4 F	CTACAGCAACATCAAGTGCGG	qRT-PCR	this study
Zt4 R	AGACGGGTAGATGATCTTGCG	qRT-PCR	this study
Zt7 F	GGACTCTACATACCGCCCTTG	qRT-PCR	this study
Zt7 R	GACTGACAGCGAATTGTAGCG	qRT-PCR	this study
Zt9 F	CAGATGCAAATTCGGCAAC	qRT-PCR	this study
Zt9 R	GTACTTGACGAACACGGC	qRT-PCR	this study
Zt10 F	GTCCGTCTACCCTCCCAAAAG	qRT-PCR	this study
Zt10 R	TCCTCACAACATCCACCTTCG	qRT-PCR	this study
Zt11 F	CATCGGATTCCTCACCCCTAC	qRT-PCR	this study
Zt11 R	ACATCCGCAACTGCCCTTTC	qRT-PCR	this study
Zt13 F	CCTTGAGAGATATGCGACAG	qRT-PCR	this study
Zt13 R	TTGGCAGCAGCAAATAGAAT	qRT-PCR	this study
Zt β-tubulin F	CCTACTTCGTCGAGTGGATT	qRT-PCR	this study
Zt β-tubulin R	TACTCGGACACAAGATCGTT	qRT-PCR	this study
SpeI NbSobir1 VIGS F	ATGCACACTAGTAATCTTTATCCACCAGATCATGC	VIGS fragment	this study
HindIII NbSobir1 VIGS R	GTGCATAAGCTTCAGAAAGTTTTCCAATGGCAG	VIGS fragment	this study
Table S4. Primer sequences used in this study.
References
Liu D, Shi L, Han C, Yu J, Li D, Zhang Y. 2012. Validation of reference genes for gene expression studies in virus-infected Nicotiana benthamiana using quantitative real-time PCR. PLoS One 7: e46451
Nguyen HP, Chakravarthy S, Velásquez AC, McLane HL, Zeng L, Nakayashiki H, Park DH, Collmer A, Martin GB. 2010. Methods to study PAMP-triggered immunity using tomato and Nicotiana benthamiana. Molecular Plant-Microbe Interactions 23: 991-999.
